# Supplementary material for: Low Interleukin-12 Levels concerning Severe Malaria: A Systematic Review and Meta-Analysis
Source: Int J Environ Res Public Health. 2022 Jul 30;19(15):9345. doi: 10.3390/ijerph19159345 (PMC9368085; doi:10.3390/ijerph19159345)
Supplement: Supplementary file 1 [file ijerph-19-09345-s001.zip]

Archive with 5 entries (5 files):
- PRISMA_2020_checklist.pdf
- Table S1. Search term.pdf
- Table S2. Details of the included studies_severe vs uncomplicated.xlsx
- Table S3. Quality the included studies.pdf
- PRISMA_2020_abstract_checklist.pdf
