# Supplementary material for: Low Interleukin-12 Levels concerning Severe Malaria: A Systematic Review and Meta-Analysis
Source: Int J Environ Res Public Health. 2022 Jul 30;19(15):9345. doi: 10.3390/ijerph19159345 (PMC9368085; doi:10.3390/ijerph19159345)
Supplement: Supplementary file 1 [file ijerph-19-09345-s001.zip › Table S2. Details of the included studies_severe vs uncomplicated.xlsx]

## Sheet: Sheet1
Low interleukin-12 levels as a main feature of severe malaria: A systematic review and meta-analysis Polrat Wilairatana1, Pattamaporn Kwankaew2, Kwuntida Uthaisar Kotepui2, Manas Kotepui2* 1Department of Clinical Tropical Medicine, Faculty of Tropical Medicine, Mahidol University, Bangkok, Thailand 2Medical Technology, School of Allied Health Sciences, Walailak University, Tha Sala, Nakhon Si Tha…
No.	Authors	study design	study location (Year)	year	types of participants	participants (n)	Plasmodium spp.	mean age	age (years)	male%	IL-12 (mean±SD)(pg/mL)	IL-12 subunit	Parasite density	Method for malaria	Method for IL-12 (brand)
1	Chaisavaneeyakorn et al., 2003	Case-control study	Kenya	NS	Severe malarial anemia (10), moderate malarial nemia (13), high-density uncomplicated malaria (10), mild malaria (17), asymptomatic malaria (20), Healthy controls (19)	79	P. falciparum	Severe malarial anemia (10): 3 (2–6), moderate malarial nemia (13): 3 (2.5–7), high-density uncomplicated malaria (10): 4 (3–11), mild malaria (17): 6 (2–11), asymptomatic malaria (20): 8 (5–11), Healthy controls (19): 9 (3–12)	Children	NS	Severe malarial anemia (10): 36 ± 54, moderate malarial nemia (13): 98 ±142, high-density uncomplicated malaria (10): 88 ± 139, mild malaria (17): 197 ± 252, asymptomatic malaria (20): 82 ± 84, Healthy controls (19): 254 ± 334	IL-12 (not define subunit)	Severe malarial anemia (10): 27900 ± 28600, moderate malarial nemia (13): 32300 ± 49100, high-density uncomplicated malaria (10): 4000 ± 2840, mild malaria (17): 3200 ± 4200, asymptomatic malaria (20): 1900 ± 4500	Microscopy	ELISA (OptEIA kit, BD Pharmingen, San Diego, California)
2	Chaiyaroj et al., 2003	Case-control study	Thailand, Tanzania,	1998-2002	Cerebral malaria (Thailand) (27), Cerebral malaria (Tanzania) (28), severe malaria (17), uncomplicated malaria (22), healthy controls (28)	94	P. falciparum	Cerebral malaria (Thailand) (27): 29.2 ± 12.5, Cerebral malaria (Tanzania) (28): 1.3 ± 1.3, severe malaria (17): 23.7 ± 6.2, uncomplicated malaria (22): 25.4 ± 11.8, healthy controls (28): 12.8 ± 9.6	All age groups	Cerebral malaria (Thailand) (27): 74.1, Cerebral malaria (Tanzania) (28): 66.7, severe malaria (17): 58.8, uncomplicated malaria (22): 81.8, healthy controls (28): 42.9	Cerebral malaria (Thailand) (27): 70.4 ± 11.2, Cerebral malaria (Tanzania) (28): not determine, severe malaria (17): 156.8 ± 27.9, uncomplicated malaria (22):371.2 ± 59.5, healthy controls (28): 417.3 ± 59.8	IL-12p70	Cerebral malaria (Thailand) (27): 170142 ± 180158, Cerebral malaria (Tanzania) (28): 38811 ± 35558, severe malaria (17): 388193 ± 186971, uncomplicated malaria (22):63714 ± 56422	Microscopy	ELISA (R&D Systems Inc. (Minneapolis, MN)
3	Luty et al., 2000	Prospective observational study	Gabon	NS	Severe malaria (100), uncomplicated malaria (100)	200	P. falciparum	Severe malaria (100), uncomplicated malaria (100)	Children	NS	Severe malaria: 30 ± 3, uncomplicated malaria: 113 ± 8	IL-12 (p70 heterodimer and p40 chain)	NS	Microscopy	ELISA (FLEXIA; BioSource, Ratingen, Germany)
4	Lyke et al., 2004	Case-control study	Mali	2003	Severe malaria (248), Uncomplicated malaria (249), Healthy controls (251)	748	P. falciparum	Severe malaria (died 18): mean 2.42 (0.67–8.25), (survived 230): 3.43 (0.25–13.5), Uncomplicated malaria (249): mean 3.46 (0.5–14), Healthy controls (251): mean 3.38 (0.38–13.9)	3 months to 14 years	Severe malaria (died 18): 44, (survived 230): 47, Uncomplicated malaria (249): 50, Healthy controls (251): mean 53	Severe malaria (248): mean 48.9 (2.5–13,304), Uncomplicated malaria (249): mean 33.8 (2.5–3,798, Healthy controls (251): mean 31.3 (2.5–3,537)	IL-12p70	Severe malaria (died 18): 31763, (survived 230): 170029, Uncomplicated malaria (249): 7820	Microscopy	Bead-based assay (BD Biosciences, San Diego, California)
5	Malaguarnera et al., 2002	Case-control study	Burkina Faso	2000	Severe malaria (77), Uncomplicated malaria (28), Healthy controls (40)		P. falciparum	median 1.6 (range 0.2–12 months)	Children	52 days, 7:12:00	Severe malaria (77): 13.2 ± 5.53, Uncomplicated malaria (28): 17.1 ± 7.8, Healthy controls (40): 7.6 ± 2.5	IL-12 (not define subunit)	NS	Microscopy	ELISA (R&D Systems, Milan, Italy).
6	Nmorsi et al., 2010	Cross-sectional study	Nigeria	NS	Uncomplicated malaria (47), Severe malaria (49)	96	P. falciparum	NS	1-15 years	NS	Uncomplicated malaria (47): 24.1, Severe malaria (49): 15.9	IL-12 (not define subunit)	Uncomplicated malaria (47): 3158.8, Severe malaria (49): 12550.5	Microscopy	ELISA (Abcam, UK)
7	Perkins et al., 2000	Prospective observational study	Gabon,	NS	Severe malaria (15), Uncomplicated malaria (19), Healthy controls (25)	59	P. falciparum	Severe malaria (15): 4.1 ± 0.7, Uncomplicated malaria (19): 4.9 ± 0.4, Healthy controls (25): 4.6 ± 0.6	Children	Severe malaria (15): 53.3, Uncomplicated malaria (19): 47.4, Healthy controls (25): 48	Severe malaria (15): 33.8 ± 11, Uncomplicated malaria (19): 70.6 ± 7.8, Healthy controls (25): 54.3 ± 6.5	IL-12 (not define subunit)	Severe malaria (15): 273,546 ± 39,395, Uncomplicated malaria (19): 53,682 ± 10,988, Healthy controls (25): 54.3 ± 6.5	Microscopy	ELISA (R&D Systems, Minneapolis)
8	Singotamu et al., 2006	Prospective observational study	India	NS	Uncomplicated (31), severe malaria (16)	47	P. vivax	20-40 years	Adults	NS	Uncomplicated malaria (31): 240.2 ± 46.2, severe malaria (16): 289.5 ± 67.9	IL-12 (not define subunit)	NS	Microscopy	ELISA (Diaclone, France)
9	Sinha et al., 2010	Case-control study	India	NS	Uncomplicated malaria (endemic regions 76, non-endemic regions 13), Severe malaria (endemic regions 25, non-endemic regions 63), Healthy controls (endemic regions 102, non-endemic regions 90)	369	P. falciparum	Uncomplicated malaria (endemic regions 76: 28.02 ± 12.1, non-endemic regions 13: 29.7 ± 11.8, Severe malaria (endemic regions 25: 34 ± 13.4, non-endemic regions 63: 24.3 ± 10.9, Healthy controls (endemic regions 102: 38.9 ± 12.6, non-endemic regions 90: 28.7 ± 3.9	Adults	Uncomplicated malaria (endemic regions 76: 59.2, non-endemic regions 13: 69.2, Severe malaria (endemic regions 25: 48, non-endemic regions 63: 77.8, Healthy controls (endemic regions 102: 49, non-endemic regions 90: 56.7	Uncomplicated malaria (endemic regions 76):117.90 55.4-606.03, (non-endemic regions 13): 137.16 43.66-320.88, Severe malaria (endemic regions 25): 66.7 2.85-166.22, (non-endemic regions 63): 61.69 17.78-150.44, Healthy controls (endemic regions 102): 32.06 1.2-151.31, (non-endemic regions 90): 26.25 1.02-132.39	IL-12 (not define subunit)	NS	Microscopy/RDT/PCR	ELISA (OptEIA kits, BD Biosciences)
10	Wroczyńska et al., 2005	Prospective observational study	Poland	1995-2004	Severe malaria (7), uncomplicated malaria (27)	34	P. falciparum/P. vivax/P. ovale/P. malariae	Severe malaria (7): 35.7 ± 9.9, uncomplicated malaria (27): 39.6 ± 11.5	Adults	Severe malaria (7): 100, uncomplicated malaria (27): 88.9	Severe malaria (7): 102 ± 49, uncomplicated malaria (27): 191 ± 99	IL-12 (not define subunit)	NS	Microscopy/PCR/IFA	ELISA (BenderMedSystems, Austria)

## Sheet: Sheet2
No	Author (year)	Mean_severe	SD_severe	N_severe	Mean_non	SD_non	N_non	mean_sym	SD_sym	N_sym	mean_asym	SD_asym	N_asym	Cmean	CSD	CN	Type of control	Malaria_mean	malaria_SD	Malaria_N
1	Acquah et al.,2016
2	Adegnika et al.,2006
3	Alfandari et al.,1996
4	Amah et al.,2011
5	Andrade et al.,2010	15.8	2.54	19	6.66	1.35	110							6.12	1.68	90	Healthy and febrile control
6	Aninagyei et al.,2021													0.75	0.23	120	Healthy control	1.74	0.19	80
7	Laval et al.,2014
8	Mast et al.,2010
9	Hollestelle et al.,2006	85.2	109	99	102.9	80.5	44							30.7	48.7	74	Febrile control
10	Huang et al.,2019
11	Kuna et al.,2015
12	NAIK et al.,1984
13	Paul et al., 2012
14	Righi et al.,2016	21.9	9.9	9	9.6	6.4	21
15	Yayan et al.,2017
16	Kremsner et al.,1996	137	71	29	47.1	41.7	64
17	Atkinson et al.,2015													1.08	0.34	452	Febrile control	3.07	3.52	70
18	Beesley et al.,2000
19	Conroy et al.,2011
20	Cruz et al.,2018
21	Cruz et al.,2019							18.1	7.5	141	7.6	1.69	127
22	Cusick et al.,2016	707.1	194.4	156										6.18	4.08	83	Healthy control
23	Czepiel et al.,2017
24	Epelboin et al., 2013
25	ERIKSSON et al., 1989													140.8	137.2	120	Febrile control	74.5	49.7	258
26	GJØRUP et al.,2007
27	Gyan et al.,2002	239.6	50.4	105	124.3	35.5	53
28	Kutsuna et al.,2014													22.68	9.88	116	Febrile control	53.4	8	86
29	Kutsuna et al.,2015
30	Leli et al.,2020													3.68	2.23	190	Febrile control	9.65	2.49	21
31	Mendonça et al., 2013	24.6	12.8	19				18	7.12	187	8.23	2.18	148	5.98	1.71	176	Healthy and febrile control
32	Wolfswinkel et al., 2013	226.3	118.7	61	123.8	91	259
33	Van Santen et al.,2011													18.8	9.57	39	Healthy control	31.9	13.3	30
34	Saad et al.,2012	76.2	21.4	32	57.6	17.1	32							22.6	6.73	32	Healthy control
35	Cercamondi et al.,2010
36	Cooper et al.,2014
37	Dongmo et al.,2011
38	BOZKURT et al.,2018
39	JAKOBSEN et al.,1998							66	17.9	27	18.3	13	32				Healthy control	1	0.61	40
40	Righetti et al.,2012
41	Reuling et al.,2018
42	Verhoef et al.,2001										12.5		15	6.8		76	Healthy control
43	Hoorn et al.,2012
44	Wolfswinke et al.,2012
